# Supplementary material for: Molecular evaluation of the metabolism of estrogenic di(2-ethylhexyl) phthalate in Mycolicibacterium sp
Source: Microb Cell Fact. 2023 Apr 27;22:82. doi: 10.1186/s12934-023-02096-0 (PMC10134610; doi:10.1186/s12934-023-02096-0)
Supplement: Supplementary file 7 — Additional file 7: Table S2 Enrichment analysis of prospective catabolic genes from genome data of strain MBM based on KEGG pathways. [file 12934_2023_2096_MOESM7_ESM.xlsx]

## Sheet: Sheet1
Additional file 7: Table S2. Enrichment analysis of prospective catabolic genes from genome data of strain MBM based on KEGG pathways
Enrichment FDR	Genes in list	Functional Category	Genes
1.25781e-17	11	Bacterial secretion system	SECE TATB TATC TATA SECG SECF SECD YAJC FFH FTSY SECY
7.38304e-17	11	Protein export	SECE TATB TATC TATA SECG SECF SECD YAJC FFH FTSY SECY
6.94297e-13	13	Two-component system	DNAA PRRB THIOLASE MPRA MPRB KDPE KDPD DEVR DEVS MTRB MTRA LTP3 TRCR
2.6866e-11	9	Homologous recombination	RECF RECB RECO RUVB RUVA RUVC RECA RECG RECR
1.37325e-10	30	Metabolic pathways	THIO THID THIC ECHA4 AMINOTRANSFERASE THIOLASE CBS GLPX MURA GLUTAMINASE O-METHYLTRANSFERASE PRIA HISH BIOD MUTB MUTA PYRR ACYLTRANSFERASE HEMY HEME HYDROLASE ACETYLTRANSFERASE AMIDASE COBN FOLD MONOOXYGENASE LTP3 DEHYDROGENASE ECHA20 OXIDASE
3.80668e-09	9	ABC transporters	CYST CYSW MODA MODB MODC FTSX FTSE PSTA RFBD
7.80478e-08	5	Biosynthesis of siderophore group nonribosomal peptides	MBTA MBTC MBTD MBTE MBTF
7.80478e-08	17	Microbial metabolism in diverse environments	ECHA4 AMINOTRANSFERASE THIOLASE GLPX GLUTAMINASE MUTB MUTA HYDROLASE AMIC ACETYLTRANSFERASE FOLD MONOOXYGENASE LTP3 DEHYDROGENASE ECHA20 KATE FLAVOPROTEIN
9.4191e-07	5	RNA degradation	DNAK DEAD RHO GROEL RECQ
5.81299e-05	6	Tryptophan metabolism	ECHA4 THIOLASE AMIC LTP3 ECHA20 KATE
0.000300236	6	Propanoate metabolism	ECHA4 THIOLASE MUTB MUTA LTP3 ECHA20
0.000365989	6	Valine, leucine and isoleucine degradation	ECHA4 THIOLASE MUTB MUTA LTP3 ECHA20
0.000466231	3	Thiamine metabolism	THIO THID THIC
0.000479438	5	Glyoxylate and dicarboxylate metabolism	THIOLASE MUTB MUTA LTP3 KATE
0.000934523	5	Fatty acid metabolism	ECHA4 THIOLASE DESA2 LTP3 ECHA20
0.00105769	5	Fatty acid degradation	ECHA4 THIOLASE LTP3 ECHA20 ALKB
0.00168988	11	Biosynthesis of secondary metabolites	ECHA4 THIOLASE GLPX PRIA HISH HEMY HEME HYDROLASE LTP3 ECHA20 KATE
0.00367597	4	Lysine degradation	ECHA4 THIOLASE LTP3 ECHA20
0.00391222	3	Steroid degradation	DEHYDROGENASE OXIDASE FLAVOPROTEIN
0.00395416	4	Benzoate degradation	ECHA4 THIOLASE LTP3 ECHA20
0.00532705	6	Carbon metabolism	THIOLASE GLPX MUTB MUTA FOLD LTP3
0.00578276	3	Aminobenzoate degradation	ECHA4 AMIC ECHA20
0.00691327	4	Butanoate metabolism	ECHA4 THIOLASE LTP3 ECHA20
0.0108405	2	Sulfur relay system	THIS MNMA
0.011592	3	Porphyrin and chlorophyll metabolism	HEMY HEME COBN
0.0121304	2	Tuberculosis	DNAK GROEL
0.0137817	3	Phenylalanine metabolism	ECHA4 AMIC ECHA20
0.0265199	2	Histidine metabolism	PRIA HISH
0.0296318	2	Synthesis and degradation of ketone bodies	THIOLASE LTP3
0.0296318	2	Sulfur metabolism	CYST CYSW
0.0296318	2	Caprolactam degradation	ECHA4 ECHA20
0.0378452	2	Geraniol degradation	ECHA4 ECHA20
0.0386966	2	Starch and sucrose metabolism	GLGE TRANSFERASE
0.0386966	2	Terpenoid backbone biosynthesis	THIOLASE LTP3
