# Supplementary material for: Molecular evaluation of the metabolism of estrogenic di(2-ethylhexyl) phthalate in Mycolicibacterium sp
Source: Microb Cell Fact. 2023 Apr 27;22:82. doi: 10.1186/s12934-023-02096-0 (PMC10134610; doi:10.1186/s12934-023-02096-0)
Supplement: Supplementary file 8 — Additional file 8: Table S3 Probable DEHP degradation pathway genes present in the genome of strain MBM. [file 12934_2023_2096_MOESM8_ESM.xlsx]

## Sheet: Sheet1
Additional file 8: Table S3. Probable DEHP degradation pathway genes present in the genome of strain MBM
List of esterases present in the genome
Gene	Accesion no.	Product
est1	MCF6388182.1	alpha/beta hydrolase
est2	MCF6385947.1	beta-lactamase
est3	MCF6390982.1	alpha/beta hydrolase
est4	MCF6387671.1	alpha/beta hydrolase
est5	MCF6389275.1	hydrolase
est6	MCF6387719.1	beta-lactamase family protein
est7	MCF6387413.1	amidohydrolase
est8	MCF6386050.1	alpha/beta hydrolase
est9	MCF6386191.1	esterase
est10	MCF6389494.1	amidohydrolase
est11	WP_014213021.1	carboxylic ester hydrolase
est12	WP_236439997.1	carboxylesterase/lipase family protein
est13	WP_236441495.1	hypothetical protein
est14	WP_236441544.1	esterase
est15	WP_236434617.1	lipase
est16	WP_236435169.1	acetylhydrolase
est17	WP_236433819.1	lipase
List of phthalate catabolic genes present in the genome
Gene	Accesion no.	Strand	Product
Alcohol dehy.	WP_236439355.1	+	SDR family oxidoreductase
IcIR Regulator	WP_236439357.1	+	IclR family transcriptional regulator
phtAa	WP_236439359.1	+	aromatic ring-hydroxylating dioxygenase subunit alpha
phtAb	WP_236439361.1	+	3-phenylpropionate/cinnamic acid dioxygenase subunit beta
phtB	WP_236439363.1	+	dihydrodiol dehydrogenase
3-(cis-5,6-dihydroxycyclohexa-1, 3-dien-1-yl)propanoate dehydrogenase	WP_236439365.1	+	SDR family oxidoreductase
phtAc	WP_236439366.1	+	ferredoxin
phtAd	WP_236439368.1	+	NAD(P)/FAD-dependent oxidoreductase
phtC	WP_236439370.1	+	class II aldolase/adducin family protein
phtB	WP_236434618.1	+	aldo/keto reductase
phtAa	WP_236439359.1	+	aromatic ring-hydroxylating dioxygenase subunit alpha
phtAb	WP_236439361.1	+	3-phenylpropionate/cinnamic acid dioxygenase subunit beta
phtU	WP_236439363.1	+	hypothetical protein
phtAc	WP_236439366.1	+	ferredoxin
phtAd	WP_236439368.1	+	NAD(P)/FAD-dependent oxidoreductase
phtC	WP_236439370.1	+	class II aldolase/adducin family protein
phtR	WP_236439357.1	+	IclR family transcriptional regulator
List of protocatechuate catabolic genes present in the genome
Gene	Accesion no.	Strand	Product
IcIr Regulator_pca	WP_236439326.1	-	IclR family transcriptional regulator
pcaH	WP_236439328.1	+	protocatechuate 3,4-dioxygenase subunit beta
pcaG	WP_236439489.1	+	protocatechuate 3,4-dioxygenase subunit alpha
pcaB	WP_236439330.1	+	lyase family protein
pcaL	WP_236439332.1	+	4-carboxymuconolactone decarboxylase
Regulator	WP_236439326.1	-	IclR family transcriptional regulator
pcaH	WP_236439328.1	+	protocatechuate 3,4-dioxygenase subunit beta
pcaG	WP_236439489.1	+	protocatechuate 3,4-dioxygenase subunit alpha
pcaB	WP_236439330.1	+	lyase family protein
pcaL	WP_236439332.1	+	4-carboxymuconolactone decarboxylase
pcaJ	WP_236439333.1	-	3-oxoacid CoA-transferase subunit B
pcaI	WP_236439335.1	-	3-oxoacid CoA-transferase subunit A
pcaF	WP_236439337.1	-	thiolase family protein
List of oxidoreductases genes present in the genome
Accession No.	Product name	Protein length	GI accession no.
MCF6385488.1	FAD-binding oxidoreductase [Mycobacterium sp. MBM]	949	JAKJHY01P0000139
MCF6385506.1	LLM class F420-dependent oxidoreductase [Mycobacterium sp. MBM]	327	JAKJHY01P0000156
MCF6385525.1	SDR family NAD(P)-dependent oxidoreductase [Mycobacterium sp. MBM]	306	JAKJHY01P0000174
MCF6385526.1	NAD(P)/FAD-dependent oxidoreductase [Mycobacterium sp. MBM]	615	JAKJHY01P0000175
MCF6385527.1	LLM class flavin-dependent oxidoreductase [Mycobacterium sp. MBM]	392	JAKJHY01P0000176
MCF6385529.1	SDR family oxidoreductase [Mycobacterium sp. MBM]	281	JAKJHY01P0000178
MCF6385533.1	SDR family oxidoreductase [Mycobacterium sp. MBM]	257	JAKJHY01P0000182
MCF6385535.1	SDR family oxidoreductase [Mycobacterium sp. MBM]	265	JAKJHY01P0000184
MCF6385546.1	SDR family oxidoreductase [Mycobacterium sp. MBM]	256	JAKJHY01P0000193
MCF6385598.1	NADH flavin oxidoreductase [Mycobacterium sp. MBM]	407	JAKJHY01P0000241
MCF6385610.1	TIGR03667 family PPOX class F420-dependent oxidoreductase [Mycobacterium sp. MBM]	137	JAKJHY01P0000250
MCF6385643.1	SDR family oxidoreductase [Mycobacterium sp. MBM]	251	JAKJHY01P0000281
MCF6385648.1	SDR family oxidoreductase [Mycobacterium sp. MBM]	313	JAKJHY01P0000286
MCF6385655.1	SDR family NAD(P)-dependent oxidoreductase [Mycobacterium sp. MBM]	259	JAKJHY01P0000292
MCF6385657.1	SDR family oxidoreductase [Mycobacterium sp. MBM]	253	JAKJHY01P0000294
MCF6385658.1	LLM class flavin-dependent oxidoreductase [Mycobacterium sp. MBM]	396	JAKJHY01P0000295
MCF6385664.1	FAD-dependent oxidoreductase [Mycobacterium sp. MBM]	562	JAKJHY01P0000301
MCF6385673.1	SDR family oxidoreductase [Mycobacterium sp. MBM]	661	JAKJHY01P0000308
MCF6385681.1	SDR family NAD(P)-dependent oxidoreductase [Mycobacterium sp. MBM]	283	JAKJHY01P0000314
MCF6385683.1	NAD(P)/FAD-dependent oxidoreductase [Mycobacterium sp. MBM]	496	JAKJHY01P0000316
MCF6385691.1	GMC family oxidoreductase [Mycobacterium sp. MBM]	585	JAKJHY01P0000323
MCF6385725.1	LLM class F420-dependent oxidoreductase [Mycobacterium sp. MBM]	346	JAKJHY01P0000353
MCF6385785.1	FAD-dependent oxidoreductase [Mycobacterium sp. MBM]	567	JAKJHY01P0000404
MCF6385787.1	LLM class F420-dependent oxidoreductase [Mycobacterium sp. MBM]	281	JAKJHY01P0000406
MCF6385788.1	LLM class F420-dependent oxidoreductase [Mycobacterium sp. MBM]	283	JAKJHY01P0000407
MCF6385833.1	FAD-dependent oxidoreductase [Mycobacterium sp. MBM]	406	JAKJHY01P0000446
MCF6385870.1	FAD-dependent oxidoreductase [Mycobacterium sp. MBM]	396	JAKJHY01P0000481
MCF6385874.1	mycofactocin-coupled SDR family oxidoreductase [Mycobacterium sp. MBM]	284	JAKJHY01P0000485
MCF6385652.1	NAD(P)-dependent oxidoreductase [Mycobacterium sp. MBM]	251	JAKJHY01P0000520
MCF6385860.1	mycofactocin system GMC family oxidoreductase MftG [Mycobacterium sp. MBM]	457	JAKJHY01P0000546
MCF6385899.1	nitroreductase family deazaflavin-dependent oxidoreductase [Mycobacterium sp. MBM]	140	JAKJHY01P0000561
MCF6385989.1	SDR family oxidoreductase [Mycobacterium sp. MBM]	262	JAKJHY01P0000644
MCF6385996.1	quinone oxidoreductase [Mycobacterium sp. MBM]	323	JAKJHY01P0000650
MCF6386090.1	nitroreductase family deazaflavin-dependent oxidoreductase [Mycobacterium sp. MBM]	153	JAKJHY01P0000736
MCF6386139.1	SDR family NAD(P)-dependent oxidoreductase [Mycobacterium sp. MBM]	333	JAKJHY01P0000782
MCF6386169.1	LLM class flavin-dependent oxidoreductase [Mycobacterium sp. MBM]	310	JAKJHY01P0000807
MCF6386198.1	PPOX class F420-dependent oxidoreductase [Mycobacterium sp. MBM]	141	JAKJHY01P0000835
MCF6386232.1	SDR family NAD(P)-dependent oxidoreductase [Mycobacterium sp. MBM]	277	JAKJHY01P0000867
MCF6386146.1	SDR family NAD(P)-dependent oxidoreductase [Mycobacterium sp. MBM]	287	JAKJHY01P0000907
MCF6386250.1	SDR family oxidoreductase [Mycobacterium sp. MBM]	269	JAKJHY01P0000917
MCF6386284.1	SDR family oxidoreductase [Mycobacterium sp. MBM]	286	JAKJHY01P0000949
MCF6386314.1	NAD(P)/FAD-dependent oxidoreductase [Mycobacterium sp. MBM]	344	JAKJHY01P0000976
MCF6386320.1	NAD(P)/FAD-dependent oxidoreductase [Mycobacterium sp. MBM]	491	JAKJHY01P0000979
MCF6386352.1	SDR family NAD(P)-dependent oxidoreductase [Mycobacterium sp. MBM]	307	JAKJHY01P0001010
MCF6386357.1	SDR family NAD(P)-dependent oxidoreductase [Mycobacterium sp. MBM]	298	JAKJHY01P0001015
MCF6386411.1	SDR family oxidoreductase [Mycobacterium sp. MBM]	252	JAKJHY01P0001064
MCF6386426.1	SDR family oxidoreductase [Mycobacterium sp. MBM]	351	JAKJHY01P0001079
MCF6386444.1	nitroreductase family deazaflavin-dependent oxidoreductase [Mycobacterium sp. MBM]	127	JAKJHY01P0001096
MCF6386445.1	nitroreductase family deazaflavin-dependent oxidoreductase [Mycobacterium sp. MBM]	127	JAKJHY01P0001097
MCF6386483.1	SDR family oxidoreductase [Mycobacterium sp. MBM]	289	JAKJHY01P0001128
MCF6386489.1	nitroreductase family deazaflavin-dependent oxidoreductase [Mycobacterium sp. MBM]	149	JAKJHY01P0001134
MCF6386509.1	SDR family oxidoreductase [Mycobacterium sp. MBM]	274	JAKJHY01P0001151
MCF6386466.1	molybdopterin-dependent oxidoreductase [Mycobacterium sp. MBM]	373	JAKJHY01P0001235
MCF6386601.1	SDR family NAD(P)-dependent oxidoreductase [Mycobacterium sp. MBM]	316	JAKJHY01P0001266
MCF6386605.1	SDR family oxidoreductase [Mycobacterium sp. MBM]	236	JAKJHY01P0001270
MCF6386647.1	PDR/VanB family oxidoreductase [Mycobacterium sp. MBM]	356	JAKJHY01P0001307
MCF6386656.1	TIGR03564 family F420-dependent LLM class oxidoreductase [Mycobacterium sp. MBM]	309	JAKJHY01P0001315
MCF6386662.1	SDR family NAD(P)-dependent oxidoreductase [Mycobacterium sp. MBM]	3692	JAKJHY01P0001321
MCF6386694.1	NAD(P)/FAD-dependent oxidoreductase [Mycobacterium sp. MBM]	632	JAKJHY01P0001351
MCF6386704.1	PPOX class F420-dependent oxidoreductase [Mycobacterium sp. MBM]	146	JAKJHY01P0001361
MCF6386710.1	molybdopterin-dependent oxidoreductase [Mycobacterium sp. MBM]	739	JAKJHY01P0001367
MCF6386714.1	FAD-dependent oxidoreductase [Mycobacterium sp. MBM]	434	JAKJHY01P0001371
MCF6386718.1	SDR family oxidoreductase [Mycobacterium sp. MBM]	256	JAKJHY01P0001375
MCF6386719.1	SDR family oxidoreductase [Mycobacterium sp. MBM]	278	JAKJHY01P0001376
MCF6386734.1	SDR family oxidoreductase [Mycobacterium sp. MBM]	250	JAKJHY01P0001389
MCF6386741.1	nitroreductase family deazaflavin-dependent oxidoreductase [Mycobacterium sp. MBM]	140	JAKJHY01P0001395
MCF6386745.1	PPOX class F420-dependent oxidoreductase [Mycobacterium sp. MBM]	152	JAKJHY01P0001399
MCF6386751.1	MSMEG_0569 family flavin-dependent oxidoreductase [Mycobacterium sp. MBM]	424	JAKJHY01P0001405
MCF6386763.1	SDR family oxidoreductase [Mycobacterium sp. MBM]	259	JAKJHY01P0001417
MCF6386793.1	FAD-binding oxidoreductase [Mycobacterium sp. MBM]	317	JAKJHY01P0001446
MCF6386819.1	LLM class F420-dependent oxidoreductase [Mycobacterium sp. MBM]	317	JAKJHY01P0001471
MCF6386837.1	NAD(P)/FAD-dependent oxidoreductase [Mycobacterium sp. MBM]	445	JAKJHY01P0001503
MCF6386954.1	NAD(P)/FAD-dependent oxidoreductase [Mycobacterium sp. MBM]	494	JAKJHY01P0001608
MCF6386956.1	NAD(P)/FAD-dependent oxidoreductase [Mycobacterium sp. MBM]	394	JAKJHY01P0001610
MCF6386968.1	NAD(P)H-dependent oxidoreductase [Mycobacterium sp. MBM]	189	JAKJHY01P0001622
MCF6386973.1	SDR family oxidoreductase [Mycobacterium sp. MBM]	286	JAKJHY01P0001627
MCF6386979.1	SDR family NAD(P)-dependent oxidoreductase [Mycobacterium sp. MBM]	259	JAKJHY01P0001633
MCF6386980.1	molybdopterin-dependent oxidoreductase [Mycobacterium sp. MBM]	510	JAKJHY01P0001634
MCF6386987.1	TIGR03617 family F420-dependent LLM class oxidoreductase [Mycobacterium sp. MBM]	348	JAKJHY01P0001638
MCF6386990.1	TIGR03857 family LLM class F420-dependent oxidoreductase [Mycobacterium sp. MBM]	346	JAKJHY01P0001640
MCF6386997.1	mycofactocin-coupled SDR family oxidoreductase [Mycobacterium sp. MBM]	273	JAKJHY01P0001647
MCF6387033.1	FAD-dependent oxidoreductase [Mycobacterium sp. MBM]	521	JAKJHY01P0001682
MCF6386885.1	NAD(P)/FAD-dependent oxidoreductase [Mycobacterium sp. MBM]	476	JAKJHY01P0001733
MCF6387090.1	NAD(P)/FAD-dependent oxidoreductase [Mycobacterium sp. MBM]	488	JAKJHY01P0001757
MCF6387094.1	PPOX class F420-dependent oxidoreductase [Mycobacterium sp. MBM]	147	JAKJHY01P0001760
MCF6387129.1	SDR family oxidoreductase [Mycobacterium sp. MBM]	238	JAKJHY01P0001793
MCF6387202.1	NADP-dependent oxidoreductase [Mycobacterium sp. MBM]	337	JAKJHY01P0001856
MCF6387215.1	nitroreductase family deazaflavin-dependent oxidoreductase [Mycobacterium sp. MBM]	149	JAKJHY01P0001868
MCF6387286.1	SDR family NAD(P)-dependent oxidoreductase [Mycobacterium sp. MBM]	302	JAKJHY01P0001934
MCF6387187.1	SDR family NAD(P)-dependent oxidoreductase [Mycobacterium sp. MBM]	274	JAKJHY01P0001989
MCF6387194.1	FAD-binding oxidoreductase [Mycobacterium sp. MBM]	452	JAKJHY01P0001992
MCF6387214.1	LLM class flavin-dependent oxidoreductase [Mycobacterium sp. MBM]	350	JAKJHY01P0001993
MCF6387280.1	LLM class flavin-dependent oxidoreductase [Mycobacterium sp. MBM]	293	JAKJHY01P0001998
MCF6387338.1	SDR family oxidoreductase [Mycobacterium sp. MBM]	237	JAKJHY01P0002004
MCF6387365.1	NAD(P)-dependent oxidoreductase [Mycobacterium sp. MBM]	356	JAKJHY01P0002026
MCF6387367.1	NAD(P)-dependent oxidoreductase [Mycobacterium sp. MBM]	290	JAKJHY01P0002028
MCF6387368.1	SDR family NAD(P)-dependent oxidoreductase [Mycobacterium sp. MBM]	278	JAKJHY01P0002029
MCF6387380.1	oxidoreductase [Mycobacterium sp. MBM]	288	JAKJHY01P0002041
MCF6387382.1	mycofactocin-coupled SDR family oxidoreductase [Mycobacterium sp. MBM]	285	JAKJHY01P0002043
MCF6387388.1	SDR family NAD(P)-dependent oxidoreductase [Mycobacterium sp. MBM]	252	JAKJHY01P0002048
MCF6387417.1	SDR family NAD(P)-dependent oxidoreductase [Mycobacterium sp. MBM]	306	JAKJHY01P0002075
MCF6387421.1	NAD(P)/FAD-dependent oxidoreductase [Mycobacterium sp. MBM]	554	JAKJHY01P0002079
MCF6387426.1	NAD(P)-dependent oxidoreductase [Mycobacterium sp. MBM]	306	JAKJHY01P0002084
MCF6387427.1	SDR family oxidoreductase [Mycobacterium sp. MBM]	266	JAKJHY01P0002085
MCF6387434.1	NAD(P)/FAD-dependent oxidoreductase [Mycobacterium sp. MBM]	643	JAKJHY01P0002092
MCF6387435.1	molybdopterin-dependent oxidoreductase [Mycobacterium sp. MBM]	685	JAKJHY01P0002093
MCF6387438.1	SDR family oxidoreductase [Mycobacterium sp. MBM]	303	JAKJHY01P0002096
MCF6387450.1	SDR family oxidoreductase [Mycobacterium sp. MBM]	264	JAKJHY01P0002108
MCF6387459.1	LLM class F420-dependent oxidoreductase [Mycobacterium sp. MBM]	343	JAKJHY01P0002117
MCF6387472.1	NADH flavin oxidoreductase [Mycobacterium sp. MBM]	387	JAKJHY01P0002129
MCF6387475.1	SDR family oxidoreductase [Mycobacterium sp. MBM]	271	JAKJHY01P0002132
MCF6387493.1	SDR family oxidoreductase [Mycobacterium sp. MBM]	278	JAKJHY01P0002150
MCF6387514.1	SDR family oxidoreductase [Mycobacterium sp. MBM]	276	JAKJHY01P0002168
MCF6387518.1	SDR family oxidoreductase [Mycobacterium sp. MBM]	251	JAKJHY01P0002172
MCF6387519.1	NAD(P)-dependent oxidoreductase [Mycobacterium sp. MBM]	280	JAKJHY01P0002173
MCF6387592.1	NAD(P)/FAD-dependent oxidoreductase [Mycobacterium sp. MBM]	521	JAKJHY01P0002238
MCF6387351.1	mycofactocin-coupled SDR family oxidoreductase [Mycobacterium sp. MBM]	285	JAKJHY01P0002248
MCF6387407.1	SDR family oxidoreductase [Mycobacterium sp. MBM]	302	JAKJHY01P0002253
MCF6387508.1	SDR family oxidoreductase [Mycobacterium sp. MBM]	275	JAKJHY01P0002257
MCF6387607.1	FAD-binding oxidoreductase [Mycobacterium sp. MBM]	398	JAKJHY01P0002274
MCF6387675.1	oxidoreductase [Mycobacterium sp. MBM]	246	JAKJHY01P0002335
MCF6387729.1	LLM class flavin-dependent oxidoreductase [Mycobacterium sp. MBM]	393	JAKJHY01P0002384
MCF6387790.1	mycofactocin-coupled SDR family oxidoreductase [Mycobacterium sp. MBM]	287	JAKJHY01P0002438
MCF6387824.1	SDR family oxidoreductase [Mycobacterium sp. MBM]	263	JAKJHY01P0002471
MCF6387827.1	molybdopterin-dependent oxidoreductase [Mycobacterium sp. MBM]	900	JAKJHY01P0002474
MCF6387842.1	SDR family oxidoreductase [Mycobacterium sp. MBM]	257	JAKJHY01P0002488
MCF6387843.1	SDR family oxidoreductase [Mycobacterium sp. MBM]	301	JAKJHY01P0002489
MCF6387849.1	nitroreductase family deazaflavin-dependent oxidoreductase [Mycobacterium sp. MBM]	159	JAKJHY01P0002495
MCF6387902.1	mycofactocin-coupled SDR family oxidoreductase [Mycobacterium sp. MBM]	272	JAKJHY01P0002562
MCF6387912.1	SDR family oxidoreductase [Mycobacterium sp. MBM]	240	JAKJHY01P0002572
MCF6387920.1	NAD(P)H-dependent oxidoreductase [Mycobacterium sp. MBM]	149	JAKJHY01P0002580
MCF6387950.1	SDR family oxidoreductase [Mycobacterium sp. MBM]	282	JAKJHY01P0002608
MCF6387954.1	SDR family oxidoreductase [Mycobacterium sp. MBM]	289	JAKJHY01P0002612
MCF6387977.1	Gfo/Idh/MocA family oxidoreductase [Mycobacterium sp. MBM]	393	JAKJHY01P0002633
MCF6388035.1	TIGR03619 family F420-dependent LLM class oxidoreductase [Mycobacterium sp. MBM]	284	JAKJHY01P0002684
MCF6388042.1	SDR family oxidoreductase [Mycobacterium sp. MBM]	242	JAKJHY01P0002690
MCF6388050.1	NAD(P)/FAD-dependent oxidoreductase [Mycobacterium sp. MBM]	642	JAKJHY01P0002697
MCF6388121.1	LLM class flavin-dependent oxidoreductase [Mycobacterium sp. MBM]	349	JAKJHY01P0002783
MCF6388132.1	nitroreductase family deazaflavin-dependent oxidoreductase [Mycobacterium sp. MBM]	131	JAKJHY01P0002794
MCF6388146.1	LLM class F420-dependent oxidoreductase [Mycobacterium sp. MBM]	287	JAKJHY01P0002808
MCF6388207.1	SDR family oxidoreductase [Mycobacterium sp. MBM]	336	JAKJHY01P0002869
MCF6388214.1	nitroreductase family deazaflavin-dependent oxidoreductase [Mycobacterium sp. MBM]	128	JAKJHY01P0002875
MCF6388227.1	NAD(P)/FAD-dependent oxidoreductase [Mycobacterium sp. MBM]	616	JAKJHY01P0002886
MCF6388228.1	mycofactocin-coupled SDR family oxidoreductase [Mycobacterium sp. MBM]	292	JAKJHY01P0002887
MCF6388250.1	SDR family oxidoreductase [Mycobacterium sp. MBM]	261	JAKJHY01P0002908
MCF6388251.1	NAD(P)-dependent oxidoreductase [Mycobacterium sp. MBM]	355	JAKJHY01P0002909
MCF6388267.1	nitroreductase family deazaflavin-dependent oxidoreductase [Mycobacterium sp. MBM]	164	JAKJHY01P0002924
MCF6388213.1	NAD(P)-dependent oxidoreductase [Mycobacterium sp. MBM]	360	JAKJHY01P0002945
MCF6388292.1	LLM class F420-dependent oxidoreductase [Mycobacterium sp. MBM]	282	JAKJHY01P0002959
MCF6388307.1	SDR family oxidoreductase [Mycobacterium sp. MBM]	249	JAKJHY01P0002973
MCF6388312.1	LLM class flavin-dependent oxidoreductase [Mycobacterium sp. MBM]	293	JAKJHY01P0002977
MCF6388316.1	nitroreductase family deazaflavin-dependent oxidoreductase [Mycobacterium sp. MBM]	165	JAKJHY01P0002981
MCF6388322.1	FAD-dependent oxidoreductase [Mycobacterium sp. MBM]	511	JAKJHY01P0002986
MCF6388340.1	SDR family NAD(P)-dependent oxidoreductase [Mycobacterium sp. MBM]	253	JAKJHY01P0003002
MCF6388341.1	SDR family NAD(P)-dependent oxidoreductase [Mycobacterium sp. MBM]	255	JAKJHY01P0003003
MCF6388344.1	SDR family oxidoreductase [Mycobacterium sp. MBM]	263	JAKJHY01P0003006
MCF6388350.1	FAD-dependent oxidoreductase [Mycobacterium sp. MBM]	432	JAKJHY01P0003011
MCF6388355.1	TIGR03621 family F420-dependent LLM class oxidoreductase [Mycobacterium sp. MBM]	265	JAKJHY01P0003015
MCF6388397.1	NAD(P)/FAD-dependent oxidoreductase [Mycobacterium sp. MBM]	518	JAKJHY01P0003049
MCF6388399.1	NAD(P)/FAD-dependent oxidoreductase [Mycobacterium sp. MBM]	571	JAKJHY01P0003051
MCF6388408.1	SDR family NAD(P)-dependent oxidoreductase [Mycobacterium sp. MBM]	141	JAKJHY01P0003058
MCF6388409.1	SDR family oxidoreductase [Mycobacterium sp. MBM]	103	JAKJHY01P0003059
MCF6388455.1	SDR family oxidoreductase [Mycobacterium sp. MBM]	224	JAKJHY01P0003099
MCF6388457.1	SDR family oxidoreductase [Mycobacterium sp. MBM]	235	JAKJHY01P0003101
MCF6388458.1	SgcJ/EcaC family oxidoreductase [Mycobacterium sp. MBM]	119	JAKJHY01P0003102
MCF6388459.1	LLM class F420-dependent oxidoreductase [Mycobacterium sp. MBM]	329	JAKJHY01P0003103
MCF6388484.1	SDR family NAD(P)-dependent oxidoreductase [Mycobacterium sp. MBM]	237	JAKJHY01P0003126
MCF6388492.1	SDR family oxidoreductase [Mycobacterium sp. MBM]	244	JAKJHY01P0003159
MCF6388508.1	SDR family oxidoreductase [Mycobacterium sp. MBM]	233	JAKJHY01P0003173
MCF6388518.1	nitroreductase family deazaflavin-dependent oxidoreductase [Mycobacterium sp. MBM]	116	JAKJHY01P0003182
MCF6388539.1	PPOX class F420-dependent oxidoreductase [Mycobacterium sp. MBM]	130	JAKJHY01P0003200
MCF6388541.1	PPOX class F420-dependent oxidoreductase [Mycobacterium sp. MBM]	127	JAKJHY01P0003202
MCF6388550.1	SDR family NAD(P)-dependent oxidoreductase [Mycobacterium sp. MBM]	248	JAKJHY01P0003211
MCF6388585.1	FAD-containing oxidoreductase [Mycobacterium sp. MBM]	459	JAKJHY01P0003240
MCF6388595.1	SDR family oxidoreductase [Mycobacterium sp. MBM]	293	JAKJHY01P0003250
MCF6388630.1	NAD(P)/FAD-dependent oxidoreductase [Mycobacterium sp. MBM]	499	JAKJHY01P0003282
MCF6388632.1	NAD(P)/FAD-dependent oxidoreductase [Mycobacterium sp. MBM]	505	JAKJHY01P0003284
MCF6388633.1	NAD(P)/FAD-dependent oxidoreductase [Mycobacterium sp. MBM]	497	JAKJHY01P0003285
MCF6388635.1	SDR family NAD(P)-dependent oxidoreductase [Mycobacterium sp. MBM]	284	JAKJHY01P0003287
MCF6388650.1	LLM class flavin-dependent oxidoreductase [Mycobacterium sp. MBM]	347	JAKJHY01P0003300
MCF6388656.1	FAD-dependent oxidoreductase [Mycobacterium sp. MBM]	399	JAKJHY01P0003306
MCF6388669.1	molybdopterin oxidoreductase [Mycobacterium sp. MBM]	117	JAKJHY01P0003317
MCF6388700.1	FAD-dependent oxidoreductase [Mycobacterium sp. MBM]	420	JAKJHY01P0003363
MCF6388709.1	FAD-dependent oxidoreductase [Mycobacterium sp. MBM]	530	JAKJHY01P0003372
MCF6388717.1	FAD-dependent oxidoreductase [Mycobacterium sp. MBM]	439	JAKJHY01P0003380
MCF6388719.1	FAD-dependent oxidoreductase [Mycobacterium sp. MBM]	440	JAKJHY01P0003382
MCF6388727.1	SDR family NAD(P)-dependent oxidoreductase [Mycobacterium sp. MBM]	286	JAKJHY01P0003389
MCF6388738.1	SDR family oxidoreductase [Mycobacterium sp. MBM]	265	JAKJHY01P0003398
MCF6388774.1	FAD-dependent oxidoreductase [Mycobacterium sp. MBM]	469	JAKJHY01P0003430
MCF6388821.1	LLM class flavin-dependent oxidoreductase [Mycobacterium sp. MBM]	349	JAKJHY01P0003471
MCF6388688.1	SDR family oxidoreductase [Mycobacterium sp. MBM]	257	JAKJHY01P0003507
MCF6388861.1	PPOX class F420-dependent oxidoreductase [Mycobacterium sp. MBM]	166	JAKJHY01P0003528
MCF6388895.1	SDR family oxidoreductase [Mycobacterium sp. MBM]	287	JAKJHY01P0003556
MCF6388896.1	NADPH quinone oxidoreductase family protein [Mycobacterium sp. MBM]	348	JAKJHY01P0003557
MCF6388911.1	FAD-dependent oxidoreductase [Mycobacterium sp. MBM]	402	JAKJHY01P0003571
MCF6388971.1	FAD-binding oxidoreductase [Mycobacterium sp. MBM]	416	JAKJHY01P0003625
MCF6388982.1	SDR family oxidoreductase [Mycobacterium sp. MBM]	234	JAKJHY01P0003649
MCF6388989.1	SDR family oxidoreductase [Mycobacterium sp. MBM]	286	JAKJHY01P0003656
MCF6389014.1	NADPH quinone oxidoreductase family protein [Mycobacterium sp. MBM]	322	JAKJHY01P0003679
MCF6389019.1	NAD(P)/FAD-dependent oxidoreductase [Mycobacterium sp. MBM]	522	JAKJHY01P0003682
MCF6389026.1	NADH-quinone oxidoreductase subunit NuoN [Mycobacterium sp. MBM]	520	JAKJHY01P0003688
MCF6389028.1	NADH-quinone oxidoreductase subunit L [Mycobacterium sp. MBM]	626	JAKJHY01P0003689
MCF6389029.1	NADH-quinone oxidoreductase subunit NuoK [Mycobacterium sp. MBM]	99	JAKJHY01P0003690
MCF6389030.1	NADH-quinone oxidoreductase subunit J [Mycobacterium sp. MBM]	258	JAKJHY01P0003691
MCF6389031.1	NADH-quinone oxidoreductase subunit NuoI [Mycobacterium sp. MBM]	178	JAKJHY01P0003692
MCF6389032.1	NADH-quinone oxidoreductase subunit NuoH [Mycobacterium sp. MBM]	419	JAKJHY01P0003693
MCF6389033.1	NADH-quinone oxidoreductase subunit G [Mycobacterium sp. MBM]	790	JAKJHY01P0003694
MCF6389034.1	NADH-quinone oxidoreductase subunit NuoF [Mycobacterium sp. MBM]	436	JAKJHY01P0003695
MCF6389035.1	NADH-quinone oxidoreductase subunit NuoE [Mycobacterium sp. MBM]	281	JAKJHY01P0003696
MCF6389037.1	NADH-quinone oxidoreductase subunit C [Mycobacterium sp. MBM]	237	JAKJHY01P0003698
MCF6389038.1	NADH-quinone oxidoreductase subunit B [Mycobacterium sp. MBM]	185	JAKJHY01P0003699
MCF6389039.1	NADH-quinone oxidoreductase subunit A [Mycobacterium sp. MBM]	124	JAKJHY01P0003700
MCF6389052.1	NAD(P)H-dependent oxidoreductase [Mycobacterium sp. MBM]	205	JAKJHY01P0003712
MCF6389075.1	PDR/VanB family oxidoreductase [Mycobacterium sp. MBM]	372	JAKJHY01P0003732
MCF6389076.1	SDR family oxidoreductase [Mycobacterium sp. MBM]	248	JAKJHY01P0003733
MCF6389018.1	TIGR03617 family F420-dependent LLM class oxidoreductase [Mycobacterium sp. MBM]	327	JAKJHY01P0003748
MCF6389027.1	NADH-quinone oxidoreductase subunit M [Mycobacterium sp. MBM]	503	JAKJHY01P0003750
MCF6389062.1	FAD-dependent oxidoreductase [Mycobacterium sp. MBM]	449	JAKJHY01P0003752
MCF6389107.1	TIGR01777 family oxidoreductase [Mycobacterium sp. MBM]	303	JAKJHY01P0003773
MCF6389109.1	oxidoreductase [Mycobacterium sp. MBM]	118	JAKJHY01P0003775
MCF6389110.1	SDR family oxidoreductase [Mycobacterium sp. MBM]	588	JAKJHY01P0003776
MCF6389180.1	TIGR01777 family oxidoreductase [Mycobacterium sp. MBM]	446	JAKJHY01P0003839
MCF6389194.1	NAD(P)/FAD-dependent oxidoreductase [Mycobacterium sp. MBM]	441	JAKJHY01P0003861
MCF6389222.1	SDR family NAD(P)-dependent oxidoreductase [Mycobacterium sp. MBM]	308	JAKJHY01P0003888
MCF6389245.1	LLM class flavin-dependent oxidoreductase [Mycobacterium sp. MBM]	312	JAKJHY01P0003910
MCF6389246.1	LLM class F420-dependent oxidoreductase [Mycobacterium sp. MBM]	286	JAKJHY01P0003911
MCF6389217.1	protein disulfide oxidoreductase [Mycobacterium sp. MBM]	153	JAKJHY01P0003961
MCF6389410.1	SDR family oxidoreductase [Mycobacterium sp. MBM]	241	JAKJHY01P0004075
MCF6389415.1	NAD(P)-dependent oxidoreductase [Mycobacterium sp. MBM]	277	JAKJHY01P0004080
MCF6389418.1	LLM class F420-dependent oxidoreductase [Mycobacterium sp. MBM]	318	JAKJHY01P0004083
MCF6389422.1	SDR family oxidoreductase [Mycobacterium sp. MBM]	254	JAKJHY01P0004087
MCF6389427.1	FAD-dependent oxidoreductase [Mycobacterium sp. MBM]	541	JAKJHY01P0004092
MCF6389433.1	LLM class flavin-dependent oxidoreductase [Mycobacterium sp. MBM]	436	JAKJHY01P0004096
MCF6389446.1	NAD(P)-dependent oxidoreductase [Mycobacterium sp. MBM]	355	JAKJHY01P0004108
MCF6389447.1	mycofactocin-coupled SDR family oxidoreductase [Mycobacterium sp. MBM]	281	JAKJHY01P0004109
MCF6389485.1	NAD(P)-dependent oxidoreductase [Mycobacterium sp. MBM]	272	JAKJHY01P0004139
MCF6389500.1	mycofactocin-coupled SDR family oxidoreductase [Mycobacterium sp. MBM]	293	JAKJHY01P0004152
MCF6389501.1	SDR family oxidoreductase [Mycobacterium sp. MBM]	233	JAKJHY01P0004153
MCF6389484.1	NAD(P)-dependent oxidoreductase [Mycobacterium sp. MBM]	262	JAKJHY01P0004168
MCF6389539.1	SDR family oxidoreductase [Mycobacterium sp. MBM]	251	JAKJHY01P0004201
MCF6389543.1	SDR family oxidoreductase [Mycobacterium sp. MBM]	268	JAKJHY01P0004205
MCF6389570.1	SDR family NAD(P)-dependent oxidoreductase [Mycobacterium sp. MBM]	474	JAKJHY01P0004226
MCF6389593.1	FAD-binding oxidoreductase [Mycobacterium sp. MBM]	469	JAKJHY01P0004260
MCF6389604.1	LLM class F420-dependent oxidoreductase [Mycobacterium sp. MBM]	284	JAKJHY01P0004270
MCF6389612.1	NAD(P)/FAD-dependent oxidoreductase [Mycobacterium sp. MBM]	489	JAKJHY01P0004276
MCF6389667.1	GMC oxidoreductase [Mycobacterium sp. MBM]	540	JAKJHY01P0004323
MCF6389671.1	FAD-binding oxidoreductase [Mycobacterium sp. MBM]	466	JAKJHY01P0004327
MCF6389705.1	FAD-dependent oxidoreductase [Mycobacterium sp. MBM]	550	JAKJHY01P0004370
MCF6389709.1	GMC family oxidoreductase [Mycobacterium sp. MBM]	520	JAKJHY01P0004374
MCF6389712.1	SDR family oxidoreductase [Mycobacterium sp. MBM]	179	JAKJHY01P0004377
MCF6389717.1	SDR family oxidoreductase [Mycobacterium sp. MBM]	261	JAKJHY01P0004382
MCF6389719.1	NAD(P)/FAD-dependent oxidoreductase [Mycobacterium sp. MBM]	402	JAKJHY01P0004384
MCF6389803.1	LLM class F420-dependent oxidoreductase [Mycobacterium sp. MBM]	266	JAKJHY01P0004467
MCF6389809.1	SDR family oxidoreductase [Mycobacterium sp. MBM]	221	JAKJHY01P0004473
MCF6389886.1	SDR family oxidoreductase [Mycobacterium sp. MBM]	247	JAKJHY01P0004553
MCF6389902.1	SDR family oxidoreductase [Mycobacterium sp. MBM]	278	JAKJHY01P0004568
MCF6389912.1	SDR family oxidoreductase [Mycobacterium sp. MBM]	288	JAKJHY01P0004578
MCF6389915.1	mycofactocin-coupled SDR family oxidoreductase [Mycobacterium sp. MBM]	270	JAKJHY01P0004580
MCF6389923.1	NAD(P)/FAD-dependent oxidoreductase [Mycobacterium sp. MBM]	614	JAKJHY01P0004587
MCF6389933.1	FAD-dependent oxidoreductase [Mycobacterium sp. MBM]	365	JAKJHY01P0004595
MCF6389934.1	NAD(P)H-dependent oxidoreductase [Mycobacterium sp. MBM]	185	JAKJHY01P0004596
MCF6389928.1	FAD-dependent oxidoreductase [Mycobacterium sp. MBM]	451	JAKJHY01P0004616
MCF6390012.1	nitroreductase family deazaflavin-dependent oxidoreductase [Mycobacterium sp. MBM]	125	JAKJHY01P0004679
MCF6390015.1	FAD-dependent oxidoreductase [Mycobacterium sp. MBM]	405	JAKJHY01P0004682
MCF6390023.1	SDR family oxidoreductase [Mycobacterium sp. MBM]	223	JAKJHY01P0004690
MCF6390024.1	LLM class F420-dependent oxidoreductase [Mycobacterium sp. MBM]	308	JAKJHY01P0004691
MCF6390025.1	NAD(P)/FAD-dependent oxidoreductase [Mycobacterium sp. MBM]	466	JAKJHY01P0004692
MCF6390061.1	nitroreductase family deazaflavin-dependent oxidoreductase [Mycobacterium sp. MBM]	146	JAKJHY01P0004726
MCF6390063.1	FAD-binding oxidoreductase [Mycobacterium sp. MBM]	468	JAKJHY01P0004727
MCF6390090.1	NAD(P)/FAD-dependent oxidoreductase [Mycobacterium sp. MBM]	398	JAKJHY01P0004751
MCF6390133.1	FAD-dependent oxidoreductase [Mycobacterium sp. MBM]	430	JAKJHY01P0004792
MCF6390151.1	PDR/VanB family oxidoreductase [Mycobacterium sp. MBM]	315	JAKJHY01P0004810
MCF6390155.1	2-oxoacid ferredoxin oxidoreductase subunit beta [Mycobacterium sp. MBM]	359	JAKJHY01P0004814
MCF6390156.1	2-oxoacid ferredoxin oxidoreductase subunit beta [Mycobacterium sp. MBM]	642	JAKJHY01P0004815
MCF6390160.1	Gfo/Idh/MocA family oxidoreductase [Mycobacterium sp. MBM]	347	JAKJHY01P0004819
MCF6390162.1	Gfo/Idh/MocA family oxidoreductase [Mycobacterium sp. MBM]	325	JAKJHY01P0004821
MCF6390165.1	DsbA family oxidoreductase [Mycobacterium sp. MBM]	236	JAKJHY01P0004831
MCF6390167.1	SDR family NAD(P)-dependent oxidoreductase [Mycobacterium sp. MBM]	289	JAKJHY01P0004833
MCF6390184.1	oxidoreductase [Mycobacterium sp. MBM]	303	JAKJHY01P0004849
MCF6390188.1	SDR family NAD(P)-dependent oxidoreductase [Mycobacterium sp. MBM]	232	JAKJHY01P0004852
MCF6390190.1	oxidoreductase [Mycobacterium sp. MBM]	285	JAKJHY01P0004854
MCF6390192.1	NADP-dependent oxidoreductase [Mycobacterium sp. MBM]	316	JAKJHY01P0004856
MCF6390194.1	NAD(P)H-dependent oxidoreductase [Mycobacterium sp. MBM]	229	JAKJHY01P0004858
MCF6390230.1	DCC1-like thiol-disulfide oxidoreductase family protein [Mycobacterium sp. MBM]	142	JAKJHY01P0004893
MCF6390263.1	LLM class F420-dependent oxidoreductase [Mycobacterium sp. MBM]	304	JAKJHY01P0004926
MCF6390267.1	TIGR03620 family F420-dependent LLM class oxidoreductase [Mycobacterium sp. MBM]	263	JAKJHY01P0004930
MCF6390260.1	SDR family oxidoreductase [Mycobacterium sp. MBM]	284	JAKJHY01P0004967
MCF6390320.1	SDR family NAD(P)-dependent oxidoreductase [Mycobacterium sp. MBM]	301	JAKJHY01P0004985
MCF6390331.1	SDR family oxidoreductase [Mycobacterium sp. MBM]	253	JAKJHY01P0004995
MCF6390373.1	FAD-binding oxidoreductase [Mycobacterium sp. MBM]	460	JAKJHY01P0005036
MCF6390391.1	SDR family oxidoreductase [Mycobacterium sp. MBM]	258	JAKJHY01P0005058
MCF6390434.1	SDR family oxidoreductase [Mycobacterium sp. MBM]	258	JAKJHY01P0005095
MCF6390447.1	FAD-binding oxidoreductase [Mycobacterium sp. MBM]	442	JAKJHY01P0005107
MCF6390498.1	FAD-dependent oxidoreductase [Mycobacterium sp. MBM]	380	JAKJHY01P0005163
MCF6390508.1	oxidoreductase [Mycobacterium sp. MBM]	287	JAKJHY01P0005173
MCF6390521.1	NAD(P)H-quinone oxidoreductase [Mycobacterium sp. MBM]	323	JAKJHY01P0005185
MCF6390530.1	mycofactocin-coupled SDR family oxidoreductase [Mycobacterium sp. MBM]	285	JAKJHY01P0005194
MCF6390531.1	SDR family oxidoreductase [Mycobacterium sp. MBM]	268	JAKJHY01P0005195
MCF6390535.1	SDR family oxidoreductase [Mycobacterium sp. MBM]	251	JAKJHY01P0005199
MCF6390542.1	SDR family oxidoreductase [Mycobacterium sp. MBM]	248	JAKJHY01P0005205
MCF6390545.1	LLM class flavin-dependent oxidoreductase [Mycobacterium sp. MBM]	357	JAKJHY01P0005208
MCF6390561.1	LLM class F420-dependent oxidoreductase [Mycobacterium sp. MBM]	309	JAKJHY01P0005223
MCF6390562.1	SDR family oxidoreductase [Mycobacterium sp. MBM]	284	JAKJHY01P0005224
MCF6390563.1	SDR family oxidoreductase [Mycobacterium sp. MBM]	258	JAKJHY01P0005225
MCF6390580.1	malate quinone oxidoreductase [Mycobacterium sp. MBM]	451	JAKJHY01P0005247
MCF6390701.1	TIGR03668 family PPOX class F420-dependent oxidoreductase [Mycobacterium sp. MBM]	135	JAKJHY01P0005364
MCF6390712.1	SDR family NAD(P)-dependent oxidoreductase [Mycobacterium sp. MBM]	301	JAKJHY01P0005374
MCF6390751.1	molybdopterin-dependent oxidoreductase [Mycobacterium sp. MBM]	729	JAKJHY01P0005415
MCF6390757.1	NAD(P)/FAD-dependent oxidoreductase [Mycobacterium sp. MBM]	509	JAKJHY01P0005424
MCF6390781.1	SDR family oxidoreductase [Mycobacterium sp. MBM]	249	JAKJHY01P0005443
MCF6390799.1	SDR family oxidoreductase [Mycobacterium sp. MBM]	246	JAKJHY01P0005456
MCF6390785.1	FAD-binding oxidoreductase [Mycobacterium sp. MBM]	522	JAKJHY01P0005465
MCF6390809.1	LLM class F420-dependent oxidoreductase [Mycobacterium sp. MBM]	313	JAKJHY01P0005475
MCF6390829.1	FAD-binding oxidoreductase [Mycobacterium sp. MBM]	383	JAKJHY01P0005494
MCF6390845.1	SDR family NAD(P)-dependent oxidoreductase [Mycobacterium sp. MBM]	294	JAKJHY01P0005512
MCF6390853.1	NAD(P)/FAD-dependent oxidoreductase [Mycobacterium sp. MBM]	640	JAKJHY01P0005519
MCF6390854.1	SDR family NAD(P)-dependent oxidoreductase [Mycobacterium sp. MBM]	295	JAKJHY01P0005520
MCF6390857.1	NADH flavin oxidoreductase [Mycobacterium sp. MBM]	414	JAKJHY01P0005523
MCF6390860.1	FAD-dependent oxidoreductase [Mycobacterium sp. MBM]	486	JAKJHY01P0005525
MCF6390864.1	NAD(P)/FAD-dependent oxidoreductase [Mycobacterium sp. MBM]	556	JAKJHY01P0005529
MCF6390865.1	mycofactocin-coupled SDR family oxidoreductase [Mycobacterium sp. MBM]	265	JAKJHY01P0005530
MCF6390866.1	SDR family oxidoreductase [Mycobacterium sp. MBM]	285	JAKJHY01P0005534
MCF6390881.1	SDR family NAD(P)-dependent oxidoreductase [Mycobacterium sp. MBM]	282	JAKJHY01P0005545
MCF6390934.1	NAD(P)H-quinone oxidoreductase [Mycobacterium sp. MBM]	326	JAKJHY01P0005601
MCF6390941.1	LLM class F420-dependent oxidoreductase [Mycobacterium sp. MBM]	269	JAKJHY01P0005606
MCF6390942.1	GMC family oxidoreductase N-terminal domain-containing protein [Mycobacterium sp. MBM]	561	JAKJHY01P0005607
MCF6390969.1	FAD-dependent oxidoreductase [Mycobacterium sp. MBM]	296	JAKJHY01P0005636
MCF6390989.1	NAD(P)/FAD-dependent oxidoreductase [Mycobacterium sp. MBM]	411	JAKJHY01P0005655
MCF6391055.1	SDR family NAD(P)-dependent oxidoreductase [Mycobacterium sp. MBM]	279	JAKJHY01P0005721
MCF6391106.1	SDR family oxidoreductase [Mycobacterium sp. MBM]	246	JAKJHY01P0005773
MCF6391120.1	FdhF/YdeP family oxidoreductase [Mycobacterium sp. MBM]	767	JAKJHY01P0005786
MCF6391190.1	SDR family oxidoreductase [Mycobacterium sp. MBM]	260	JAKJHY01P0005856
MCF6391194.1	oxidoreductase [Mycobacterium sp. MBM]	285	JAKJHY01P0005859
MCF6391203.1	nitroreductase family deazaflavin-dependent oxidoreductase [Mycobacterium sp. MBM]	140	JAKJHY01P0005868
MCF6391193.1	mycofactocin-coupled SDR family oxidoreductase [Mycobacterium sp. MBM]	279	JAKJHY01P0005871
MCF6391209.1	SDR family NAD(P)-dependent oxidoreductase [Mycobacterium sp. MBM]	280	JAKJHY01P0005876
MCF6391216.1	Gfo/Idh/MocA family oxidoreductase [Mycobacterium sp. MBM]	330	JAKJHY01P0005885
MCF6391248.1	SDR family oxidoreductase [Mycobacterium sp. MBM]	264	JAKJHY01P0005915
MCF6391306.1	TIGR03364 family FAD-dependent oxidoreductase [Mycobacterium sp. MBM]	377	JAKJHY01P0005973
MCF6391396.1	GMC family oxidoreductase [Mycobacterium sp. MBM]	529	JAKJHY01P0006063
MCF6391400.1	bifunctional protein tyrosine phosphatase family protein/NAD(P)/FAD-dependent oxidoreductase [Mycobacterium sp. MBM]	521	JAKJHY01P0006067
MCF6391425.1	FAD-binding oxidoreductase, partial [Mycobacterium sp. MBM]	405	JAKJHY01P0006092
MCF6391433.1	SDR family oxidoreductase [Mycobacterium sp. MBM]	289	JAKJHY01P0006100
MCF6391435.1	FAD-dependent oxidoreductase, partial [Mycobacterium sp. MBM]	244	JAKJHY01P0006102
MCF6391469.1	GMC family oxidoreductase N-terminal domain-containing protein [Mycobacterium sp. MBM]	553	JAKJHY01P0006136
MCF6391537.1	NADH-quinone oxidoreductase subunit L, partial [Mycobacterium sp. MBM]	349	JAKJHY01P0006204
MCF6391538.1	NADH-quinone oxidoreductase subunit NuoK [Mycobacterium sp. MBM]	102	JAKJHY01P0006205
MCF6391539.1	NADH-quinone oxidoreductase subunit J [Mycobacterium sp. MBM]	167	JAKJHY01P0006206
MCF6391540.1	NADH-quinone oxidoreductase subunit NuoI [Mycobacterium sp. MBM]	182	JAKJHY01P0006207
MCF6391541.1	NADH-quinone oxidoreductase subunit H, partial [Mycobacterium sp. MBM]	54	JAKJHY01P0006208
MCF6391608.1	LLM class flavin-dependent oxidoreductase, partial [Mycobacterium sp. MBM]	259	JAKJHY01P0006275
MCF6391624.1	SDR family oxidoreductase [Mycobacterium sp. MBM]	257	JAKJHY01P0006291
MCF6391647.1	SDR family oxidoreductase, partial [Mycobacterium sp. MBM]	147	JAKJHY01P0006314
MCF6391664.1	molybdopterin-dependent oxidoreductase, partial [Mycobacterium sp. MBM]	512	JAKJHY01P0006331
