# Supplementary material for: Molecular evaluation of the metabolism of estrogenic di(2-ethylhexyl) phthalate in Mycolicibacterium sp
Source: Microb Cell Fact. 2023 Apr 27;22:82. doi: 10.1186/s12934-023-02096-0 (PMC10134610; doi:10.1186/s12934-023-02096-0)
Supplement: Supplementary file 10 — Additional file 10: Table S4 Differentially expressed DEHP-catabolic pathway genes in strain MBM. [file 12934_2023_2096_MOESM10_ESM.xlsx]

## Sheet: Sheet1
Additional file 10: Table S4. Differentially expressed DEHP-catabolic pathway genes in strain MBM
List of differentially expressed esterase/hydrolase genes
Gene	Accession No.	logFC
est1	WP_236435923.1	8.0046
est2	WP_236434005.1	6.78943
est3	WP_016895393.1	6.22606
est4	WP_236435427.1	5.97392
est5	WP_236438115.1	3.62584
est6	WP_236435468.1	3.35174
est7	WP_236435175.1	2.31183
est8	WP_236433820.1	1.98868
est9	WP_236433947.1	1.9641
est10	WP_236438904.1	1.71067
est11	WP_014213021.1	1.5862
est12	WP_236439997.1	1.58233
est13	WP_236441495.1	1.2146
est14	WP_236441544.1	1.0361
est15	WP_236434617.1	-0.0491318
est16	WP_236435169.1	-1.02808
est17	WP_236433819.1	-5.55732
List of differentially expressed PA catabolic genes
Gene	Accesion no.	logFC
Cluster I
Alcohol dehy.	WP_236439355.1	-3.49083
IcIR Regulator	WP_236439357.1	-1.85891
phtAa	WP_236439359.1	1.79562
phtAb	WP_236439361.1	4.26849
phtB	WP_236439363.1	-3.49083
3-(cis-5,6-dihydroxycyclohexa-1, 3-dien-1-yl)propanoate dehydrogenase	WP_236439365.1	0.0270844
phtAc	WP_236439366.1	5.12548e-15
phtAd	WP_236439368.1	-4.9876
phtC	WP_236439370.1	-1.70721
Cluster II
phtB	WP_236434618.1	3.03105
phtAa	WP_236439359.1	2.35637
phtAb	WP_236439361.1	2.39608
phtU	WP_236439363.1	1.30447
phtAc	WP_236439366.1	0.636277
phtAd	WP_236439368.1	0.913329
phtC	WP_236439370.1	-3.39631
phtR	WP_236439357.1	1.28183
List of differentially expressed PCA catabolic genes
Gene	Accesion no.	logFC
Cluster I
Regulator	WP_236439326.1	1.06951
pcaH	WP_236439328.1	1.79562
pcaG	WP_236439489.1	0.56457
pcaB	WP_236439330.1	-1.57276
pcaL	WP_236439332.1	-0.880085
pcaJ	WP_236439333.1	1.58697
pcaI	WP_236439335.1	0.879669
pcaF	WP_236439337.1	0.201734
Cluster II
IcIr Regulator_pca	WP_236439326.1	2.1096
pcaH	WP_236439328.1	3.16908
pcaG	WP_236439489.1	1.06903
pcaB	WP_236439330.1	2.13908
pcaL	WP_236439332.1	0.0977607
List of differentially expressed oxidoreductases
Gene	Accession No.	logFc	Product
OR1	WP_236435371.1	3.71455	FAD-binding oxidoreductase
OR2	WP_236439993.1	3.60054	FAD-binding oxidoreductase
OR3	WP_236434090.1	1.57859	NAD(P)/FAD-dependent oxidoreductase
OR4	WP_236442028.1	-1.40661	3-hydroxyacyl-CoA dehydrogenase
OR5	WP_236435580.1	2.24202	SDR family oxidoreductase
OR6	WP_236439734.1	1.45511	SDR family oxidoreductase
OR7	WP_236436083.1	1.53292	SDR family oxidoreductase
